# Supplementary material for: Collecting Self-reported Physical Activity and Posture Data Using Audio-based Ecological Momentary Assessment
Source: Proc ACM Interact Mob Wearable Ubiquitous Technol. Author manuscript; Available in PMC 2025 Oct 31. (PMC12573594; doi:10.1145/3678584)
Supplement: audio clips for the audio quality experiments [file NIHMS2119377-supplement-audio_clips_for_the_audio_quality_experiments.zip]

Archive with 14 entries (13 files):
- audio/
- __MACOSX/._audio
- audio/.DS_Store
- __MACOSX/audio/._.DS_Store
- audio/stadium.m4a
- __MACOSX/audio/._stadium.m4a
- audio/restaurant.m4a
- __MACOSX/audio/._restaurant.m4a
- audio/conversation.mp3
- __MACOSX/audio/._conversation.mp3
- audio/traffic.m4a
- __MACOSX/audio/._traffic.m4a
- audio/rain.m4a
- __MACOSX/audio/._rain.m4a
